# Supplementary material for: HspB5 Chaperone Structure and Activity Are Modulated by Chemical-Scale Interactions in the ACD Dimer Interface
Source: Int J Mol Sci. 2023 Dec 29;25(1):471. doi: 10.3390/ijms25010471 (PMC10778692; doi:10.3390/ijms25010471)
Supplement: Supplementary file 1 [file ijms-25-00471-s001.zip]

Archive with 1 entries (1 files):
- ijms-2755246-supplementary.pdf
